# Supplementary material for: Establishing a Clinical Trial Quality Team in a Comprehensive Cancer Center: A Strategy to Navigate the New European Regulatory Landscape
Source: Curr Oncol. 2026 Jul 11;33(7):418. doi: 10.3390/curroncol33070418 (PMC13408362; doi:10.3390/curroncol33070418)
Supplement: Supplementary file 1 [file curroncol-33-00418-s001.zip]

Archive with 1 entries (1 files):
- curroncol-4336017-supplementary.pdf
